# Supplementary material for: The Role of Biological Effective Dose in Gamma Knife Radiosurgery: A Systematic Review Across Multiple Indications
Source: J Clin Med. 2026 Jan 5;15(1):381. doi: 10.3390/jcm15010381 (PMC12786754; doi:10.3390/jcm15010381)
Supplement: Supplementary file 1 [file jcm-15-00381-s001.zip]

Archive with 1 entries (1 files):
- jcm-4014669-supplementary.pdf
